# Supplementary material for: The association between depressive symptoms and self-rated health among university students: a cross-sectional study in France and Japan
Source: BMC Psychiatry. 2020 Nov 23;20:549. doi: 10.1186/s12888-020-02948-8 (PMC7685657; doi:10.1186/s12888-020-02948-8)
Supplement: Supplementary file 1 — Additional file 1: Table S1. Description of the study population stratified by Sex. Abbreviations; PHQ-2, the 2-item Patient Health Questionnaire; BMI, body mass index. *i-Share cohort had BMI missing values: male 49(4.0), female 257 (5.8). Description of the two cohorts, stratified by Sex, concerning PHQ-2, Self-rated heatrh, Sex, Age, Year of study, Sleep, BMI, Physical activity, Smoking and Alcohol consumption, respectively. Table S2. Univariate comparison of all variables according to PHQ-2 score in the two cohorts stratified by Sex. Abbreviations; PHQ-2, the 2-item Patient Health Questionnaire; BMI, body mass index. *i-Share cohort had BMI missing values: 221 (5.1) for [0–2] and 84 (6.5) for [3–6]; p value was calculated without missing values. Table S3. Multivariate logistic regression analysis stratified by Sex. Abbreviation; BMI, body mass index. Association between PHQ-2 and Self-rated health, stratified by Sex, adjusted for Sex, Age, Year of study, Sleep, BMI, Physical activity, Smoking and Alcohol consumption. Figure S1-1. Correlation between self-rated health and depressive symptoms, PHQ-2 score and numbers and percentages of students with elevated depressive symptoms in each of the five categories of self-rated health: i-Share cohort, Spearman correlation coefficient 0.261, P value < 0.001. Figure S1-2. Correlation between self-rated health and depressive symptoms, PHQ-2 score and numbers and percentages of students with elevated depressive symptoms in each of the five categories of self-rated health: Kyoto cohort, Spearman correlation coefficient 0.339, P value < 0.001. [file 12888_2020_2948_MOESM1_ESM.zip]

Archive with 2 entries (2 files):
- Additional File (Figure)R3.pptx
- Additional File (Table)R3.xlsx
