# Supplementary material for: The association between depressive symptoms and self-rated health among university students: a cross-sectional study in France and Japan
Source: BMC Psychiatry. 2020 Nov 23;20:549. doi: 10.1186/s12888-020-02948-8 (PMC7685657; doi:10.1186/s12888-020-02948-8)
Supplement: Supplementary file 1 — Additional file 1: Table S1. Description of the study population stratified by Sex. Abbreviations; PHQ-2, the 2-item Patient Health Questionnaire; BMI, body mass index. *i-Share cohort had BMI missing values: male 49(4.0), female 257 (5.8). Description of the two cohorts, stratified by Sex, concerning PHQ-2, Self-rated heatrh, Sex, Age, Year of study, Sleep, BMI, Physical activity, Smoking and Alcohol consumption, respectively. Table S2. Univariate comparison of all variables according to PHQ-2 score in the two cohorts stratified by Sex. Abbreviations; PHQ-2, the 2-item Patient Health Questionnaire; BMI, body mass index. *i-Share cohort had BMI missing values: 221 (5.1) for [0–2] and 84 (6.5) for [3–6]; p value was calculated without missing values. Table S3. Multivariate logistic regression analysis stratified by Sex. Abbreviation; BMI, body mass index. Association between PHQ-2 and Self-rated health, stratified by Sex, adjusted for Sex, Age, Year of study, Sleep, BMI, Physical activity, Smoking and Alcohol consumption. Figure S1-1. Correlation between self-rated health and depressive symptoms, PHQ-2 score and numbers and percentages of students with elevated depressive symptoms in each of the five categories of self-rated health: i-Share cohort, Spearman correlation coefficient 0.261, P value < 0.001. Figure S1-2. Correlation between self-rated health and depressive symptoms, PHQ-2 score and numbers and percentages of students with elevated depressive symptoms in each of the five categories of self-rated health: Kyoto cohort, Spearman correlation coefficient 0.339, P value < 0.001. [file 12888_2020_2948_MOESM1_ESM.zip › Additional File (Table)R3.xlsx]

## Sheet: Table S1
	Table S1 Description of the study population stratified by Sex
	Variables	i-Share (France)				p value	Kyoto (Japan)				p value
		Male		Female			Male		Female
		n=1,198		n=4,457			n=12,955		n=4,193
	PHQ-2, n (%)	1,013 (84.6)		3,342 (75.0)
	Low depressive symptoms [0-2]					<0.001	12,499 (96.5)		4,056 (96.7)		0.466
	High depressive symptoms [3-6]	185 (15.4)		1,115 (25.0)			456 (3.5)		137 (3.3)
	Self-rated health, n (%)	1,171 (97.7)		4,328 (97.1)
	Good					0.229	12,306 (95.0)		4,072 (97.1)		<0.001
	Poor	27 (2.3)		129 (2.9)			649 (5.0)		121 (2.9)
	Age, mean (SD)
		21.2 (2.8)		20.7 (2.5)		<0.001	22.3 (4.1)		22.7 (5.1)		<0.001
	Year of study, n (%)	385 (32.1)		1,829 (41.0)
	1st undergraduate					<0.001	2,055 (15.9)		643 (15.3)		0.429
	Other years	813 (67.9)		2,628 (59.0)			10,900 (84.1)		3,550 (84.7)
	Sleep, n (%)	1,000 (83.5)		3,478 (78.0)
	Good					<0.001	9,530 (73.6)		3,210 (76.6)		<0.001
	Bad	198 (16.5)		979 (22.0)			3,425 (24.4)		983 (23.4)
	BMI*, n (%)
	<18.5	103 (8.6)		626 (14.0)		<0.001	1,519 (11.7)		771 (18.4)		<0.001
	[18.5-24.9]	899 (75.0)		3,131 (70.2)			10,013 (77.3)		3,219 (76.8)
	[25-29.9]	130 (10.9)		341 (7.7)			1,203 (9.3)		178 (4.2)
	>=30	18 (1.5)		102 (2.3)			220 (1.7)		25 (0.6)
	Physical activity, n (%)
	Regular	1,071 (89.4)		3,879 (87.0)		0.028	9,007 (69.5)		2,428 (57.9)		<0.001
	Occasional or less	127 (10.6)		578 (13.0)			3,948 (30.5)		1,765 (42.1)
	Smoking, n (%)	904 (75.5)		3,341 (75.0)
	No					0.723	12,511 (96.6)		4,166 (99.4)		<0.001
	Yes	294 (24.5)		1,116 (25.0)			444 (3.4)		27 (0.6)
	Alcohol consumption, n (%)	81 (6.8)		353 (7.9)
	Never					0.181	5,243 (40.5)		2,049 (48.9)		<0.001
	At least sometimes	1,117 (93.2)		4,104 (92.1)			7,712 (59.5)		2,144 (51.1)
	Abbreviations; PHQ-2, the 2-item Patient Health Questionnaire; BMI, body mass index
	*i-Share cohort had BMI missing values: male 49(4.0), female 257 (5.8)
	Description of the two cohorts, stratified by Sex, concerning PHQ-2, Self-rated heatrh, Sex, Age, Year of study, Sleep, BMI, Physical activity, Smoking and Alcohol consumption, respectively.

## Sheet: Table S2
	Table S2 Univariate comparison of all variables according to PHQ-2 score in the two cohorts stratified by Sex
		i-Share (France)										Kyoto (Japan)
		Male					Female					Male					Female
	Variables	PHQ-2					PHQ-2					PHQ-2					PHQ-2
		[0-2]		[3-6]		p value	[0-2]		[3-6]		p value	[0-2]		[3-6]		p value	[0-2]		[3-6]		p value
		n=1,013		n=185			n=3,342		n=1,115			n=12,499		n=456			n=4,056		n=137
	Self-Rated Health, n (%)	997 (98.4)		174 (94.1)			3,283 (98.2)		1,045 (93.7)			11,998 (96.0)		308 (67.5)			3,975 (98.0)		97 (70.8)
	Good					0.001					<0.001					<0.001					<0.001
	Poor	16 (1.6)		11 (5.9)			59 (1.8)		70 (6.3)			501 (4.0)		148 (32.5)			81 (2.0)		40 (29.2)
	Age, mean (SD)
		21.2 (2.8)		21.0 (2.8)		0.326	20.8 (2.6)		20.3 (2.2)		<0.001	22.3 (4.1)		22.6 (3.4)		0.055	22.7 (5.1)		23.0 (3.6)		0.586
	Year of study, n (%)	321 (31.7)		64 (34.6)			1,295 (38.7)		534 (47.9)			2,028 (16.2)		27 (5.9)			634 (15.6)		9 (6.6)
	1st undergraduate					0.436					<0.001					<0.001					0.0024
	Other years	692 (68.3)		121 (65.4)			2,047 (61.3)		581 (52.1)			10,471 (83.8)		429 (94.1)			3,422 (84.4)		128 (93.4)
	Sleep, n (%)	871 (86.0)		129 (69.7)			2,747 (82.2)		731 (65.6)			9,357 (74.9)		173 (37.9)			3,149 (77.6)		61 (44.5)
	Good					<0.001					<0.001					<0.001					<0.001
	Bad	142 (14.0)		56 (30.3)			595 (17.8)		384 (34.4)			3,142 (25.1)		283 (62.1)			907 (22.4)		76 (55.5)
	BMI*, n (%)
	<18.5	80 (7.9)		23 (12.4)		0.353	452 (13.5)		174 (15.6)		0.0017	1,456 (11.6)		63 (13.8)		0.032	746 (18.4)		25 (18.2)		<0.001
	[18.5-24.9]	766 (75.6)		133 (71.9)			2,393 (71.6)		738 (66.2)			9,676 (77.4)		337 (73.9)			3,117 (76.8)		102 (74.5)
	[25-29.9]	111 (11.0)		19 (10.3)			252 (7.5)		89 (8.0)			1,162 (9.3)		41 (9.0)			174 (4.3)		4 (2.9)
	>=30	16 (1.6)		2 (1.1)			64 (1.9)		38 (3.4)			205 (1.6)		15 (3.3)			19 (0.5)		6 (4.4)
	Physical activity, n (%)
	Regular	905 (89.3)		166 (89.7)		0.874	2,915 (87.2)		964 (86.5)		0.5098	8,760 (70.1)		247 (54.2)		<0.001	2,364 (58.3)		64 (46.7)		0.008
	Occasional or less	108 (10.7)		19 (10.3)			427 (12.8)		151 (13.5)			3,739 (29.9)		209 (45.8)			1,692 (41.7)		73 (53.3)
	Smoking, n (%)	764 (75.4)		140 (75.7)			2,532 (75.8)		809 (72.6)			12,077 (96.6)		434 (95.2)			4,032 (99.4)		134 (97.8)
	No					0.9407					0.0323					0.113					0.0564
	Yes	249 (24.6)		45 (24.3)			810 (24.2)		306 (27.4)			422 (3.4)		22 (4.8)			24 (0.6)		3 (2.2)
	Alcohol consumption, n (%)	59 (5.8)		22 (11.9)			241 (7.2)		112 (10.0)			5,067 (40.5)		176 (38.6)			1,962 (48.4)		87 (63.5)
	Never					0.0025					0.0024					0.437					<0.001
	At least sometimes	954 (94.2)		163 (88.1)			3,101 (92.8)		1,003 (90.0)			7,432 (59.5)		280 (61.4)			2,094 (51.6)		50 (36.5)
	Abbreviations; PHQ-2, the 2-item Patient Health Questionnaire; BMI, body mass index
	*i-Share cohort had BMI missing values: 221 (5.1) for [0-2] and 84 (6.5) for [3-6]; p value was calculated without missing values

## Sheet: Table S3
	Table S3 Multivariate logistic regression analysis stratified by Sex
		i-Share (France) n=5,350								Kyoto (Japan) n=17,148
		Male (n=1,150)				Female (n=4,200)				Male (n=12,955)				Female (n=4,193)
		Odds Ratio	95% CI		p value	Odds Ratio	95% CI		p value	Odds Ratio	95% CI		p value	Odds Ratio	95% CI		p value
	Self-rated health
	Good	Ref	-	-	0.1	Ref	-	-	<0.001	Ref	-	-	<0.001	Ref	-	-	<0.001
	Poor	2.17	0.86	5.47		2.98	2.03	4.38		6.3	4.99	7.95		12.4	7.74	20
	Age
		0.97	0.9	1.04	0.362	0.94	0.91	0.98	0.002	0.99	0.97	1.02	0.884	0.98	0.94	1.02	0.413
	Year of Study
	1st undergraduate	Ref	-	-	0.727	Ref	-	-	0.034	Ref	-	-	<0.001	Ref	-	-	0.003
	Other years	1.07	0.72	1.61		0.83	0.69	0.98		2.17	1.41	3.35		3.15	1.49	6.67
	Sleep
	Good	Ref	-	-	<0.001	Ref	-	-	<0.001	Ref	-	-	<0.001	Ref	-	-	<0.001
	Bad	2.55	1.75	3.71		2.26	1.92	2.65		3.01	2.44	3.71		2.75	1.88	4.03
	BMI
	<18.5	1.6	0.96	2.67	0.301	1.16	0.95	1.41	0.1	1.12	0.83	1.49	0.226	0.86	0.54	1.39	0.004
	[18.5-24.9]	Ref	-	-		Ref	-	-		Ref	-	-		Ref	-	-
	[25-29.9]	1.01	0.59	1.74		1.08	0.83	1.4		0.93	0.66	1.32		0.624	0.21	1.85
	>=30	0.67	0.14	3.01		1.59	1.04	2.44		1.74	0.98	3.09		6.66	2.21	20.1
	Physical activity
	Regular	Ref	-	-	0.912	Ref	-	-	0.475	Ref	-	-	0.001	Ref	-	-	0.33
	Occasional or less	0.97	0.56	1.68		1.08	0.87	1.34		1.39	1.14	1.7		1.2	0.83	1.75
	Smoking
	No	Ref	-	-	0.988	Ref	-	-	0.034	Ref	-	-	0.253	Ref	-	-	0.104
	Yes	0.99	0.68	1.47		1.19	1.01	1.41		1.31	0.82	2.08		3.27	0.79	13.6
	Alcohol consumption
	At least sometimes	Ref	-	-	0.081	Ref	-	-	0.013	Ref	-	-	0.121	Ref	-	-	<0.001
	Never	1.7	0.94	3.08		1.38	1.07	1.79		1.18	0.96	1.47		2.71	1.84	4.01
	Abbreviation; BMI, body mass index
	Association between PHQ-2 and Self-rated health, stratified by Sex, adjusted for Sex, Age, Year of study, Sleep, BMI, Physical activity, Smoking and Alcohol consumption.
